# Supplementary material for: A Novel Vaccine Strategy to Prevent Cytauxzoonosis in Domestic Cats
Source: Vaccines (Basel). 2023 Mar 2;11(3):573. doi: 10.3390/vaccines11030573 (PMC10058880; doi:10.3390/vaccines11030573)
Supplement: Supplementary file 1 [file vaccines-11-00573-s001.zip]

Archive with 1 entries (1 files):
- vaccines-2230484-supplementary.pdf
